# Supplementary material for: The GRAS gene family in watermelons: identification, characterization and expression analysis of different tissues and root-knot nematode infestations
Source: PeerJ. 2021 May 26;9:e11526. doi: 10.7717/peerj.11526 (PMC8164414; doi:10.7717/peerj.11526)
Supplement: Supplemental Information 3 [file peerj-09-11526-s003.xlsx]

## Sheet: Sheet1
Table S2: The GO number of the ClGRAS protein.
	GO item	Term Accession	Number of genes
Cellular Component	cell part	GO:0044464	5
	cell	GO:0005623	5
	organelle	GO:0043226	5
Molecular Function	transcription regulator activitiy	GO:0140110	4
Biological Process	regulation of biological process	GO:0050789	12
	response to stimulus	GO:0050896	1
	cellular process	GO:0009987	13
	signaling	GO:0023052	1
	biological regulation	GO:0065007	12
	developmental process	GO:0032502	2
	reproductive process	GO:0022414	1
	multicellular organismal process	GO:0032501	1
	reproduction	GO:0000003	1
	metabolic process	GO:0008152	11
